# Supplementary material for: Miniaturized Rotary Actuators Using Shape Memory Alloy for Insect-Type MEMS Microrobot
Source: Micromachines (Basel). 2016 Mar 31;7(4):58. doi: 10.3390/mi7040058 (PMC6190375; doi:10.3390/mi7040058)
Supplement: Supplementary file 1 [file micromachines-07-00058-s001.zip]

Archive with 8 entries (7 files):
- micromachines-115077 supplementary material/
- micromachines-115077 supplementary material/Thumbs.db
- micromachines-115077 supplementary material/Video S1.wmv
- micromachines-115077 supplementary material/Video S2.wmv
- micromachines-115077 supplementary material/Video S3.wmv
- micromachines-115077 supplementary material/Video S4.wmv
- micromachines-115077 supplementary material/Video S5.wmv
- micromachines-115077 supplementary material/Video S6.wmv
